# Supplementary material for: “I Just Want You to Hear That Term”: Characterizing Language Used in Fetal Cardiology Consultations
Source: J Cardiovasc Dev Dis. 2023 Sep 13;10(9):394. doi: 10.3390/jcdd10090394 (PMC10531623; doi:10.3390/jcdd10090394)
Supplement: Supplementary file 1 [file jcdd-10-00394-s001.zip]

Archive with 1 entries (1 files):
- jcdd-2577872-supplementary.pdf
